# Supplementary material for: Analysis of Three-Dimensional Cell Migration in Dopamine-Modified Poly(aspartic acid)-Based Hydrogels
Source: Gels. 2022 Jan 18;8(2):65. doi: 10.3390/gels8020065 (PMC8870902; doi:10.3390/gels8020065)
Supplement: Supplementary file 1 [file gels-08-00065-s001.zip]

Archive with 1 entries (1 files):
- gels-1533910-supplementary.pdf
